# Supplementary material for: Genomic characterization of infectious bronchitis viruses isolated from retail poultry meat in South Korea, 2017–2023
Source: Front Vet Sci. 2026 Jan 12;12:1735504. doi: 10.3389/fvets.2025.1735504 (PMC12833514; doi:10.3389/fvets.2025.1735504)
Supplement: Supplementary Table 1 — Sample collection information including year, region, poultry type, sample type (tissue homogenate or rinse water), and the number of samples tested for IBV in South Korea, 2017–2023. [file Table_1.xlsx]

## Sheet: Supp Table 1
Supplementary Table 1. Sample collection information including year, region, poultry type, sample type (tissue homogenate or rinse water), and the number of samples tested for IBV in South Korea, 2017-2023.
No.	Sample ID	Typea	Locationb	Collection datec	IBV positived	Sample typee	NDV positivef	Sample typee
1	R17/1/2017	broiler-chicken	JL	2017-03-10	Negative		Negative
2	R17/2/2017	broiler-chicken	JL	2017-03-10	Negative		Negative
3	R17/3/2017	broiler-chicken	JL	2017-03-10	Negative		Negative
4	R17/4/2017	KNC	JL	2017-03-10	Negative		Negative
5	R17/5/2017	KNC	JL	2017-03-10	Negative		Negative
6	R17/6/2017	KNC	JL	2017-03-10	Negative		Negative
7	R17/7/2017	broiler-duck	JL	2017-03-10	Negative		Negative
8	R17/8/2017	broiler-duck	JL	2017-03-10	Negative		Negative
9	R17/9/2017	broiler-duck	JL	2017-03-10	Negative		Negative
10	R17/10/2017	KNC	JL	2017-03-25	Negative		Negative
11	R17/11/2017	KNC	JL	2017-03-25	Negative		Negative
12	R17/12/2017	KNC	CC	2017-03-25	Negative		Negative
13	R17/13/2017	KNC	CC	2017-03-25	Negative		Negative
14	R17/14/2017	broiler-chicken	CC	2017-03-25	Negative		Negative
15	R17/15/2017	broiler-chicken	CC	2017-03-25	Negative		Negative
16	R17/16/2017	broiler-chicken	JL	2017-04-05	Positive	Water rinse	Positive	Water rinse
17	R17/17/2017	broiler-chicken	JL	2017-04-05	Negative		Negative
18	R17/18/2017	broiler-chicken	GB	2017-04-05	Negative		Negative
19	R17/19/2017	broiler-chicken	GB	2017-04-05	Positive	Water rinse	Positive	Water rinse
20	R17/20/2017	broiler-chicken	GB	2017-04-05	Positive	Water rinse	Positive	Water rinse
21	R17/21/2017	broiler-chicken	JL	2017-04-20	Positive	Water rinse	Positive	Water rinse
22	R17/22/2017	broiler-chicken	JL	2017-04-20	Negative		Negative
23	R17/23/2017	broiler-chicken	JL	2017-04-20	Negative		Negative
24	R17/24/2017	broiler-chicken	JL	2017-04-20	Positive	Water rinse	Negative
25	R17/25/2017	broiler-duck	JL	2017-04-20	Positive	Water rinse	Negative
26	R17/26/2017	broiler-duck	JL	2017-04-20	Negative		Negative
27	R17/27/2017	broiler-chicken	JL	2017-05-04	Positive	Water rinse	Negative
28	R17/28/2017	broiler-chicken	JL	2017-05-04	Negative		Negative
29	R17/29/2017	broiler-chicken	GB	2017-05-04	Negative		Negative
30	R17/30/2017	broiler-chicken	GB	2017-05-04	Negative		Negative
31	R17/31/2017	KNC	JL	2017-05-04	Negative		Negative
32	R17/32/2017	KNC	JL	2017-05-04	Negative		Negative
33	R17/33/2017	broiler-chicken	JL	2017-05-19	Positive	Water rinse	Negative
34	R17/34/2017	broiler-chicken	JL	2017-05-19	Positive	Water rinse	Positive	Water rinse
35	R17/35/2017	broiler-chicken	CC	2017-05-19	Negative		Negative
36	R17/36/2017	broiler-chicken	CC	2017-05-19	Positive	Water rinse	Negative
37	R17/37/2017	broiler-chicken	CC	2017-05-19	Negative		Negative
38	R17/38/2017	broiler-chicken	CC	2017-05-19	Positive	Water rinse	Negative
39	R17/39/2017	broiler-chicken	JL	2017-06-07	Negative		Negative
40	R17/40/2017	broiler-chicken	JL	2017-06-07	Negative		Negative
41	R17/41/2017	broiler-duck	JL	2017-06-07	Negative		Positive	Water rinse
42	R17/42/2017	broiler-duck	JL	2017-06-07	Positive	Water rinse	Negative
43	R17/43/2017	broiler-chicken	JL	2017-06-07	Negative		Negative
44	R17/44/2017	broiler-chicken	JL	2017-06-07	Negative		Negative
45	R17/45/2017	broiler-chicken	JL	2017-06-20	Negative		Negative
46	R17/46/2017	broiler-chicken	JL	2017-06-20	Negative		Negative
47	R17/47/2017	broiler-chicken	JL	2017-06-20	Negative		Negative
48	R17/48/2017	broiler-chicken	JL	2017-06-20	Negative		Negative
49	R17/49/2017	broiler-duck	JL	2017-06-20	Negative		Negative
50	R17/50/2017	broiler-duck	JL	2017-06-20	Negative		Negative
51	R18/1/2018	KNC	JL	2018-03-06	Negative		Negative
52	R18/2/2018	KNC	JL	2018-03-06	Negative		Negative
53	R18/3/2018	broiler-chicken	JL	2018-03-06	Negative		Negative
54	R18/4/2018	broiler-chicken	JL	2018-03-06	Negative		Negative
55	R18/5/2018	broiler-chicken	JL	2018-03-06	Negative		Negative
56	R18/6/2018	broiler-chicken	JL	2018-03-06	Negative		Negative
57	R18/7/2018	broiler-chicken	JL	2018-03-06	Negative		Negative
58	R18/8/2018	broiler-chicken	JL	2018-03-06	Negative		Negative
59	R18/9/2018	broiler-chicken	JL	2018-03-23	Positive	Water rinse	Negative
60	R18/10/2018	broiler-chicken	JL	2018-03-23	Positive	Water rinse	Negative
61	R18/11/2018	broiler-chicken	JL	2018-03-23	Negative		Negative
62	R18/12/2018	broiler-chicken	JL	2018-03-23	Negative		Negative
63	R18/13/2018	broiler-chicken	JL	2018-03-23	Negative		Negative
64	R18/14/2018	broiler-chicken	JL	2018-03-23	Negative		Negative
65	R18/15/2018	broiler-chicken	JL	2018-03-04	Positive	Water rinse	Negative
66	R18/16/2018	broiler-chicken	JL	2018-03-04	Positive	Water rinse	Negative
67	R18/17/2018	broiler-chicken	JL	2018-03-04	Negative		Negative
68	R18/18/2018	broiler-chicken	JL	2018-03-04	Negative		Negative
69	R18/19/2018	broiler-duck	JL	2018-03-04	Negative		Negative
70	R18/20/2018	broiler-duck	JL	2018-03-04	Negative		Negative
71	R18/21/2018	broiler-duck	JL	2018-04-17	Negative		Negative
72	R18/22/2018	broiler-duck	JL	2018-04-17	Negative		Negative
73	R18/23/2018	broiler-chicken	JL	2018-04-17	Positive	Water rinse	Negative
74	R18/24/2018	broiler-chicken	JL	2018-04-17	Positive	Water rinse	Positive	Water rinse
75	R18/25/2018	broiler-chicken	JL	2018-04-17	Negative		Negative
76	R18/26/2018	broiler-chicken	JL	2018-04-17	Positive	Water rinse	Negative
77	R18/27/2018	broiler-chicken	GG	2018-05-01	Positive	Tissue homogenate	Positive	Water rinse
78	R18/28/2018	broiler-chicken	GG	2018-05-01	Positive	Water rinse	Negative
79	R18/29/2018	broiler-chicken	GG	2018-05-01	Negative		Negative
80	R18/30/2018	broiler-chicken	GG	2018-05-01	Positive	Tissue homogenate	Positive	Water rinse
81	R18/31/2018	broiler-chicken	GG	2018-05-01	Positive	Tissue homogenate	Negative
82	R18/32/2018	broiler-chicken	GG	2018-05-01	Positive	Both	Positive	Water rinse
83	R18/33/2018	broiler-chicken	CC	2018-05-15	Positive	Both	Negative
84	R18/34/2018	broiler-chicken	CC	2018-05-15	Positive	Both	Negative
85	R18/35/2018	broiler-chicken	CC	2018-05-15	Positive	Both	Positive	Water rinse
86	R18/36/2018	broiler-chicken	CC	2018-05-15	Positive	Both	Positive	Water rinse
87	R18/37/2018	broiler-chicken	CC	2018-05-15	Positive	Both	Positive	Water rinse
88	R18/38/2018	broiler-chicken	CC	2018-05-15	Positive	Both	Positive	Water rinse
89	R18/39/2018	broiler-chicken	CC	2018-05-15	Positive	Water rinse	Negative
90	R18/40/2018	broiler-chicken	CC	2018-05-15	Positive	Water rinse	Negative
91	R18/41/2018	broiler-chicken	CC	2018-05-30	Positive	Water rinse	Positive	Water rinse
92	R18/42/2018	broiler-chicken	CC	2018-05-30	Positive	Water rinse	Positive	Water rinse
93	R18/43/2018	broiler-chicken	CC	2018-05-30	Negative		Negative
94	R18/44/2018	broiler-chicken	CC	2018-05-30	Negative		Negative
95	R18/45/2018	broiler-chicken	CC	2018-05-30	Positive	Water rinse	Positive	Water rinse
96	R18/46/2018	broiler-chicken	CC	2018-05-30	Negative		Negative
97	R18/47/2018	broiler-chicken	GG	2018-06-14	Positive	Water rinse	Negative
98	R18/48/2018	broiler-chicken	GG	2018-06-14	Negative		Negative
99	R18/49/2018	broiler-chicken	GG	2018-06-14	Positive	Water rinse	Negative
100	R18/50/2018	broiler-chicken	GG	2018-06-14	Positive	Tissue homogenate	Negative
101	R19/1/2019	broiler-chicken	GB	2019-02-09	Negative		Negative
102	R19/2/2019	broiler-chicken	CC	2019-02-12	Positive	Water rinse	Negative
103	R19/3/2019	broiler-chicken	CC	2019-02-12	Negative		Negative
104	R19/4/2019	broiler-chicken	JL	2019-02-12	Positive	Water rinse	Negative
105	R19/5/2019	KNC	GB	2019-02-12	Negative		Negative
106	R19/6/2019	broiler-duck	JL	2019-02-12	Negative		Negative
107	R19/7/2019	broiler-chicken	GB	2019-02-27	Negative		Positive	Water rinse
108	R19/8/2019	broiler-chicken	GG	2019-02-27	Negative		Negative
109	R19/9/2019	broiler-chicken	GG	2019-02-27	Negative		Negative
110	R19/10/2019	broiler-chicken	GB	2019-02-27	Negative		Positive	Water rinse
111	R19/11/2019	broiler-chicken	GB	2019-02-27	Negative		Negative
112	R19/12/2019	broiler-chicken	CC	2019-02-27	Negative		Positive	Water rinse
113	R19/13/2019	broiler-chicken	CC	2019-02-27	Negative		Negative
114	R19/14/2019	broiler-chicken	JL	2019-02-28	Negative		Positive	Water rinse
115	R19/15/2019	broiler-chicken	JL	2019-02-28	Negative		Positive	Water rinse
116	R19/16/2019	KNC	GB	2019-02-28	Negative		Negative
117	R19/17/2019	KNC	GB	2019-02-28	Negative		Negative
118	R19/18/2019	broiler-chicken	JL	2019-03-05	Negative		Negative
119	R19/19/2019	broiler-chicken	CC	2019-03-19	Negative		Negative
120	R19/20/2019	broiler-chicken	CC	2019-03-19	Negative		Negative
121	R19/21/2019	broiler-chicken	GB	2019-03-19	Negative		Positive	Water rinse
122	R19/22/2019	broiler-chicken	GB	2019-03-19	Negative		Negative
123	R19/23/2019	broiler-chicken	GB	2019-03-19	Negative		Negative
124	R19/24/2019	broiler-chicken	CC	2019-03-20	Negative		Negative
125	R19/25/2019	broiler-duck	JL	2019-03-21	Positive	Water rinse	Positive	Water rinse
126	R19/26/2019	broiler-chicken	CC	2019-03-21	Negative		Positive	Water rinse
127	R19/27/2019	broiler-chicken	CC	2019-03-21	Negative		Positive	Water rinse
128	R19/28/2019	broiler-chicken	CC	2019-03-21	Negative		Negative
129	R19/29/2019	broiler-chicken	JL	2019-03-19	Negative		Negative
130	R19/30/2019	broiler-chicken	GG	2019-04-04	Negative		Negative
131	R19/31/2019	broiler-chicken	GG	2019-04-04	Negative		Negative
132	R19/32/2019	KNC	GB	2019-04-04	Negative		Negative
133	R19/33/2019	KNC	GB	2019-04-04	Negative		Negative
134	R19/34/2019	broiler-chicken	CC	2019-04-04	Negative		Negative
135	R19/35/2019	broiler-chicken	CC	2019-04-04	Negative		Negative
136	R19/36/2019	broiler-chicken	CC	2019-04-04	Negative		Positive	Water rinse
137	R19/37/2019	broiler-chicken	GW	2019-04-04	Negative		Negative
138	R19/38/2019	broiler-chicken	GG	2019-04-17	Negative		Positive	Water rinse
139	R19/39/2019	broiler-chicken	GG	2019-04-17	Positive	Water rinse	Negative
140	R19/40/2019	broiler-chicken	GB	2019-04-17	Positive	Water rinse	Positive	Water rinse
141	R19/41/2019	broiler-chicken	GB	2019-04-17	Positive	Water rinse	Positive	Water rinse
142	R19/42/2019	broiler-chicken	JL	2019-04-19	Positive	Water rinse	Positive	Water rinse
143	R19/43/2019	broiler-chicken	JL	2019-04-19	Positive	Water rinse	Positive	Water rinse
144	R19/44/2019	broiler-chicken	JL	2019-04-19	Positive	Water rinse	Negative
145	R19/45/2019	broiler-chicken	JL	2019-04-19	Positive	Water rinse	Negative
146	R19/46/2019	broiler-chicken	GB	2019-05-01	Negative		Negative
147	R19/47/2019	broiler-chicken	GB	2019-05-01	Negative		Positive	Water rinse
148	R19/48/2019	broiler-chicken	GG	2019-05-01	Negative		Positive	Water rinse
149	R19/49/2019	broiler-chicken	GG	2019-05-01	Negative		Negative
150	R19/50/2019	broiler-chicken	JL	2019-05-01	Negative		Negative
151	R19/51/2019	broiler-chicken	JL	2019-05-01	Negative		Positive	Water rinse
152	R19/52/2019	broiler-chicken	CC	2019-05-01	Negative		Negative
153	R19/53/2019	broiler-chicken	CC	2019-05-01	Negative		Negative
154	R19/54/2019	broiler-chicken	JL	2019-05-01	Positive	Water rinse	Negative
155	R19/55/2019	broiler-chicken	CC	2019-05-15	Negative		Positive	Water rinse
156	R19/56/2019	broiler-chicken	CC	2019-05-15	Negative		Positive	Water rinse
157	R19/57/2019	broiler-chicken	GB	2019-05-15	Positive	Water rinse	Negative
158	R19/58/2019	broiler-chicken	GB	2019-05-15	Negative		Negative
159	R19/59/2019	broiler-chicken	GB	2019-05-15	Negative		Positive	Water rinse
160	R19/60/2019	broiler-chicken	GB	2019-05-15	Negative		Negative
161	R19/61/2019	broiler-chicken	GB	2019-05-15	Negative		Negative
162	R19/62/2019	broiler-chicken	GG	2019-05-16	Negative		Negative
163	R19/63/2019	broiler-chicken	GG	2019-05-16	Negative		Negative
164	R19/64/2019	broiler-chicken	JL	2019-05-31	Negative		Negative
165	R19/65/2019	broiler-chicken	JL	2019-05-31	Negative		Negative
166	R19/66/2019	broiler-chicken	JL	2019-05-31	Negative		Negative
167	R19/67/2019	broiler-chicken	JL	2019-05-31	Negative		Negative
168	R19/68/2019	broiler-chicken	GB	2019-05-31	Negative		Negative
169	R19/69/2019	broiler-chicken	GB	2019-05-31	Negative		Negative
170	R19/70/2019	broiler-chicken	GB	2019-05-31	Positive	Water rinse	Positive	Water rinse
171	R19/71/2019	broiler-chicken	GB	2019-05-31	Negative		Positive	Water rinse
172	R19/72/2019	broiler-chicken	CC	2019-05-31	Negative		Positive	Water rinse
173	R19/73/2019	broiler-chicken	CC	2019-05-31	Negative		Positive	Water rinse
174	R19/74/2019	broiler-chicken	CC	2019-05-31	Negative		Negative
175	R19/75/2019	broiler-chicken	CC	2019-05-31	Positive	Water rinse	Negative
176	R19/76/2019	broiler-chicken	JL	2019-05-31	Negative		Negative
177	R19/77/2019	broiler-chicken	JL	2019-05-31	Negative		Negative
178	R19/78/2019	broiler-chicken	JL	2019-07-05	Negative		Negative
179	R19/79/2019	broiler-chicken	JL	2019-07-05	Negative		Negative
180	R19/80/2019	broiler-chicken	GB	2019-07-05	Negative		Negative
181	R19/81/2019	broiler-chicken	GG	2019-07-05	Negative		Negative
182	R19/82/2019	broiler-chicken	GG	2019-07-05	Negative		Negative
183	R19/83/2019	broiler-chicken	CC	2019-07-05	Positive	Water rinse	Positive	Water rinse
184	R19/84/2019	broiler-chicken	CC	2019-07-05	Negative		Positive	Water rinse
185	R19/85/2019	broiler-duck	JL	2019-07-15	Negative		Negative
186	R19/86/2019	broiler-duck	JL	2019-07-15	Negative		Negative
187	R19/87/2019	broiler-chicken	JL	2019-07-15	Negative		Negative
188	R19/88/2019	broiler-chicken	JL	2019-07-15	Negative		Negative
189	R19/89/2019	broiler-chicken	GB	2019-07-15	Negative		Negative
190	R19/90/2019	broiler-chicken	GG	2019-07-15	Negative		Negative
191	R19/91/2019	broiler-chicken	GG	2019-07-15	Negative		Negative
192	R19/B1/2019	broiler-chicken	JL	2019-07-15	Negative		Negative
193	R19/B2/2019	broiler-chicken	JL	2019-07-15	Negative		Negative
194	R19/B3/2019	broiler-chicken	JL	2019-07-15	Negative		Negative
195	R19/B4/2019	broiler-chicken	JL	2019-07-15	Negative		Negative
196	R20/1/2020	broiler-chicken	JL	2020-02-28	Negative		Positive	Water rinse
197	R20/2/2020	broiler-chicken	JL	2020-02-28	Negative		Negative
198	R20/3/2020	broiler-chicken	GG	2020-02-28	Negative		Negative
199	R20/4/2020	broiler-chicken	GG	2020-02-28	Negative		Negative
200	R20/5/2020	broiler-chicken	GB	2020-02-28	Negative		Negative
201	R20/6/2020	broiler-chicken	CC	2020-02-28	Positive	Water rinse	Positive	Water rinse
202	R20/7/2020	broiler-chicken	CC	2020-02-28	Positive	Both	Positive	Water rinse
203	R20/8/2020	broiler-chicken	JL	2020-02-28	Negative		Negative
204	R20/9/2020	broiler-chicken	JL	2020-02-28	Negative		Negative
205	R20/B1/2020	broiler-chicken	JL	2020-02-28	Negative		Positive	Both
206	R20/B2/2020	broiler-chicken	JL	2020-02-28	Positive	Tissue homogenate	Positive	Water rinse
207	R20/B3/2020	broiler-chicken	JL	2020-02-28	Positive	Water rinse	Positive	Tissue homogenate
208	R20/10/2020	broiler-chicken	CC	2020-02-28	Negative		Positive	Water rinse
209	R20/11/2020	broiler-chicken	CC	2020-02-28	Positive	Tissue homogenate	Negative
210	R20/12/2020	broiler-chicken	GG	2020-02-28	Negative		Negative
211	R20/13/2020	broiler-chicken	GG	2020-02-28	Negative		Negative
212	R20/14/2020	broiler-chicken	GB	2020-02-28	Negative		Negative
213	R20/15/2020	broiler-chicken	JL	2020-02-28	Positive	Tissue homogenate	Negative
214	R20/16/2020	broiler-chicken	JL	2020-02-28	Negative		Negative
215	R20/17/2020	broiler-chicken	JL	2020-02-28	Negative		Negative
216	R20/18/2020	broiler-chicken	JL	2020-02-28	Negative		Negative
217	R20/B4/2020	broiler-chicken	JL	2020-02-28	Negative		Positive	Tissue homogenate
218	R20/B5/2020	broiler-chicken	JL	2020-02-28	Negative		Negative
219	R20/B6/2020	broiler-chicken	JL	2020-02-28	Negative		Negative
220	R20/19/2020	KNC	JL	2020-03-31	Negative		Positive	Water rinse
221	R20/20/2020	broiler-chicken	GB	2020-03-31	Negative		Negative
222	R20/21/2020	broiler-chicken	JL	2020-03-31	Negative		Negative
223	R20/22/2020	broiler-chicken	GG	2020-03-31	Negative		Positive	Water rinse
224	R20/23/2020	broiler-chicken	N.A.	2020-03-31	Negative		Negative
225	R20/24/2020	broiler-chicken	GB	2020-03-31	Negative		Negative
226	R20/25/2020	broiler-chicken	GB	2020-03-31	Negative		Negative
227	R20/26/2020	KNC	JL	2020-03-31	Negative		Negative
228	R20/B7/2020	broiler-chicken	JL	2020-03-31	Positive	Water rinse	Negative
229	R20/B8/2020	broiler-chicken	JL	2020-03-31	Negative		Positive	Tissue homogenate
230	R20/27/2020	broiler-chicken	GG	2020-04-20	Negative		Negative
231	R20/28/2020	broiler-chicken	GG	2020-04-20	Positive	Water rinse	Negative
232	R20/29/2020	broiler-chicken	N.A.	2020-04-20	Negative		Negative
233	R20/30/2020	broiler-chicken	N.A.	2020-04-20	Negative		Negative
234	R20/31/2020	broiler-chicken	GB	2020-04-20	Positive	Water rinse	Negative
235	R20/32/2020	broiler-chicken	GB	2020-04-20	Positive	Water rinse	Negative
236	R20/33/2020	broiler-chicken	GB	2020-04-20	Negative		Positive	Water rinse
237	R20/34/2020	KNC	JL	2020-04-20	Negative		Negative
238	R20/35/2020	KNC	JL	2020-04-20	Negative		Negative
239	R20/36/2020	broiler-chicken	JL	2020-04-20	Negative		Negative
240	R20/B9/2020	broiler-chicken	JL	2020-04-20	Negative		Positive	Water rinse
241	R20/B10/2020	broiler-chicken	JL	2020-04-20	Positive	Water rinse	Negative
242	R20/37/2020	KNC	JL	2020-05-08	Negative		Negative
243	R20/38/2020	broiler-chicken	JL	2020-05-08	Positive	Water rinse	Negative
244	R20/39/2020	broiler-chicken	JL	2020-05-08	Negative		Negative
245	R20/40/2020	broiler-chicken	CC	2020-05-08	Negative		Negative
246	R20/B11/2020	broiler-chicken	JL	2020-05-08	Negative		Positive	Water rinse
247	R20/B12/2020	broiler-chicken	JL	2020-05-08	Negative		Negative
248	R20/41/2020	KNC	JL	2020-05-19	Negative		Negative
249	R20/42/2020	KNC	GB	2020-05-19	Negative		Negative
250	R20/43/2020	broiler-chicken	GB	2020-05-19	Positive	Water rinse	Negative
251	R20/44/2020	broiler-duck	JL	2020-05-19	Negative		Negative
252	R20/45/2020	broiler-chicken	JL	2020-06-05	Positive	Water rinse	Negative
253	R20/46/2020	broiler-chicken	JL	2020-06-05	Positive	Water rinse	Negative
254	R20/47/2020	broiler-chicken	GG	2020-06-05	Negative		Negative
255	R20/48/2020	broiler-chicken	JL	2020-06-05	Negative		Negative
256	R20/49/2020	KNC	JL	2020-06-23	Negative		Negative
257	R20/50/2020	broiler-chicken	GB	2020-06-23	Negative		Negative
258	R20/51/2020	broiler-chicken	GB	2020-06-23	Negative		Negative
259	R20/52/2020	broiler-chicken	JL	2020-06-23	Negative		Negative
260	R20/53/2020	broiler-chicken	JL	2020-06-23	Negative		Negative
261	R20/54/2020	broiler-chicken	GG	2020-08-17	Positive	Both	Negative
262	R20/55/2020	broiler-chicken	CC	2020-08-17	Negative		Negative
263	R20/56/2020	broiler-duck	GW	2020-08-17	Negative		Negative
264	R20/57/2020	broiler-chicken	GB	2020-08-17	Negative		Negative
265	R20/58/2020	broiler-chicken	GB	2020-08-17	Negative		Negative
266	R20/59/2020	broiler-chicken	GB	2020-08-17	Negative		Negative
267	R20/60/2020	broiler-chicken	CC	2020-08-17	Negative		Negative
268	R20/61/2020	broiler-chicken	CC	2020-08-17	Negative		Negative
269	R20/62/2020	broiler-chicken	CC	2020-08-17	Positive	Tissue homogenate	Negative
270	R20/B13/2020	broiler-chicken	JL	2020-08-17	Positive	Both	Negative
271	R20/63/2020	broiler-chicken	GB	2020-08-21	Positive	Water rinse	Negative
272	R20/64/2020	broiler-chicken	GB	2020-08-21	Negative		Negative
273	R20/65/2020	broiler-duck	JL	2020-08-21	Negative		Positive	Water rinse
274	R20/66/2020	broiler-chicken	JL	2020-08-21	Negative		Negative
275	R20/67/2020	broiler-chicken	JL	2020-08-21	Positive	Water rinse	Negative
276	R20/68/2020	KNC	JL	2020-08-21	Negative		Positive	Water rinse
277	R20/69/2020	broiler-chicken	JL	2020-10-06	Positive	Water rinse	Negative
278	R20/70/2020	broiler-chicken	JL	2020-10-06	Positive	Water rinse	Negative
279	R20/71/2020	broiler-chicken	JL	2020-10-06	Negative		Positive	Water rinse
280	R20/72/2020	broiler-chicken	GG	2020-10-06	Positive	Water rinse	Negative
281	R20/73-1/2020	broiler-chicken	GG	2020-10-06	Negative		Negative
282	R20/73-2/2020	broiler-chicken	GG	2020-10-06	Negative		Negative
283	R20/74/2020	broiler-chicken	JL	2020-10-06	Negative		Negative
284	R20/75/2020	KNC	JL	2020-10-06	Negative		Negative
285	R20/76/2020	broiler-chicken	JL	2020-12-08	Negative		Negative
286	R20/77/2020	broiler-chicken	JL	2020-12-08	Negative		Negative
287	R20/78/2020	broiler-chicken	CC	2020-12-08	Negative		Negative
288	R20/79/2020	broiler-chicken	CC	2020-12-08	Negative		Positive	Water rinse
289	R20/80/2020	broiler-chicken	CC	2020-12-08	Negative		Negative
290	R20/81/2020	KNC	JL	2020-12-08	Negative		Negative
291	R20/82/2020	broiler-chicken	GB	2020-12-08	Negative		Negative
292	R20/83/2020	broiler-chicken	GB	2020-12-08	Negative		Negative
293	R20/84/2020	broiler-duck	JL	2020-12-08	Negative		Negative
294	R21/1/2021	broiler-chicken	GG	2021-01-29	Negative		Positive	Tissue homogenate
295	R21/2/2021	broiler-chicken	CC	2021-01-29	Positive	Water rinse	Positive	Tissue homogenate
296	R21/3/2021	KNC	JL	2021-01-29	Negative		Negative
297	R21/4/2021	broiler-duck	JL	2021-01-29	Negative		Negative
298	R21/5/2021	broiler-chicken	JL	2021-03-02	Negative		Negative
299	R21/6/2021	KNC	JL	2021-03-02	Negative		Negative
300	R21/7/2021	broiler-chicken	CC	2021-02-26	Negative		Negative
301	R21/8/2021	broiler-chicken	GG	2021-03-02	Negative		Positive	Water rinse
302	R21/9/2021	broiler-duck	GW	2021-03-02	Negative		Negative
303	R21/10/2021	broiler-duck	JL	2021-03-02	Negative		Negative
304	R21/11/2021	broiler-chicken	JL	2021-03-02	Negative		Negative
305	R21/12/2021	KNC	JL	2021-03-12	Negative		Negative
306	R21/13/2021	broiler-duck	GW	2021-03-12	Negative		Negative
307	R21/14/2021	KNC	JL	2021-03-12	Negative		Negative
308	R21/15/2021	KNC	JL	2021-03-26	Positive	Water rinse	Negative
309	R21/16/2021	broiler-duck	JL	2021-03-26	Negative		Negative
310	R21/17/2021	broiler-chicken	JL	2021-03-26	Negative		Negative
311	R21/18/2021	KNC	JL	2021-03-26	Negative		Negative
312	R21/19/2021	Broiler-duck	JL	2021-03-26	Negative		Negative
313	R21/20/2021	broiler-chicken	GG	2021-03-26	Negative		Negative
314	R21/21/2021	broiler-duck	GW	2021-03-26	Negative		Negative
315	R21/22/2021	KNC	GB	2021-04-20	Negative		Negative
316	R21/23/2021	KNC	JL	2021-04-20	Negative		Negative
317	R21/24/2021	broiler-chicken	JL	2021-04-20	Positive	Tissue homogenate	Negative
318	R21/25/2021	broiler-chicken	JL	2021-04-20	Positive	Both	Negative
319	R21/26/2021	broiler-chicken	JL	2021-04-20	Positive	Tissue homogenate	Negative
320	R21/27/2021	broiler-duck	JL	2021-04-30	Negative		Negative
321	R21/28/2021	KNC	GB	2021-04-30	Positive	Tissue homogenate	Negative
322	R21/29/2021	KNC	JL	2021-04-30	Negative		Negative
323	R21/30/2021	broiler-chicken	JL	2021-04-30	Positive	Both	Negative
324	R21/31/2021	broiler-chicken	JL	2021-04-30	Positive	Both	Negative
325	R21/32/2021	KNC	JL	2021-05-11	Positive	Water rinse	Negative
326	R21/33/2021	broiler-chicken	GG	2021-05-11	Positive	Tissue homogenate	Negative
327	R21/34/2021	broiler-duck	JL	2021-05-11	Negative		Negative
328	R21/35/2021	broiler-chicken	JL	2021-05-11	Positive	Tissue homogenate	Positive	Water rinse
329	R21/36/2021	broiler-chicken	JL	2021-05-11	Negative		Negative
330	R21/37/2021	KNC	GB	2021-05-25	Negative		Negative
331	R21/38/2021	KNC	JL	2021-05-25	Positive	Water rinse	Negative
332	R21/39/2021	broiler-duck	JL	2021-05-25	Negative		Negative
333	R21/40/2021	broiler-chicken	JL	2021-05-25	Negative		Negative
334	R21/41/2021	broiler-chicken	JL	2021-05-25	Negative		Negative
335	R21/42/2021	KNC	GB	2021-08-03	Negative		Negative
336	R21/43/2021	broiler-duck	GW	2021-08-03	Negative		Negative
337	R21/44/2021	broiler-chicken	JL	2021-08-03	Positive	Tissue homogenate	Positive	Both
338	R21/45/2021	broiler-chicken	JL	2021-08-03	Negative		Negative
339	R21/46/2021	broiler-chicken	JL	2021-08-03	Negative		Negative
340	R21/47/2021	broiler-chicken	GG	2021-08-03	Negative		Negative
341	R21/48/2021	broiler-chicken	JL	2021-08-03	Negative		Negative
342	R21/49/2021	broiler-chicken	JL	2021-08-03	Negative		Positive	Water rinse
343	R21/50/2021	broiler-duck	GW	2021-08-31	Negative		Positive	Water rinse
344	R21/51/2021	broiler-chicken	JL	2021-08-31	Negative		Negative
345	R21/52/2021	broiler-chicken	JL	2021-08-31	Positive	Tissue homogenate	Negative
346	R21/53/2021	broiler-chicken	GG	2021-08-31	Negative		Negative
347	R21/54/2021	broiler-chicken	CC	2021-08-31	Negative		Negative
348	R21/55/2021	broiler-chicken	CC	2021-08-31	Negative		Negative
349	R21/56/2021	KNC	JL	2021-08-31	Negative		Negative
350	R21/57/2021	KNC	GB	2021-08-31	Negative		Negative
351	R21/58/2021	KNC	JL	2021-08-31	Negative		Negative
352	R21/59/2021	KNC	GB	2021-09-14	Negative		Negative
353	R21/60/2021	broiler-chicken	JL	2021-09-14	Negative		Negative
354	R21/61/2021	broiler-chicken	JL	2021-09-14	Positive	Both	Negative
355	R21/62/2021	broiler-chicken	CC	2021-09-14	Negative		Negative
356	R21/63/2021	broiler-chicken	JL	2021-10-01	Negative		Negative
357	R21/64/2021	broiler-chicken	JL	2021-10-01	Negative		Negative
358	R21/65/2021	broiler-chicken	JL	2021-10-01	Negative		Negative
359	R21/66/2021	broiler-chicken	CC	2021-10-01	Positive	Tissue homogenate	Negative
360	R21/67/2021	broiler-chicken	JL	2021-10-08	Negative		Negative
361	R21/68/2021	broiler-chicken	JL	2021-10-08	Negative		Negative
362	R21/68/2021	KNC	GB	2021-10-08	Negative		Negative
363	R21/70/2021	broiler-duck	GW	2021-10-08	Negative		Negative
364	R21/71/2021	broiler-chicken	JL	2021-10-19	Negative		Negative
365	R21/72/2021	broiler-chicken	JL	2021-10-19	Negative		Negative
366	R21/73/2021	broiler-chicken	CC	2021-10-19	Negative		Negative
367	R21/74/2021	broiler-chicken	JL	2021-10-19	Negative		Positive	Tissue homogenate
368	R21/75/2021	broiler-chicken	CC	2021-10-29	Negative		Negative
369	R21/76/2021	KNC	JL	2021-10-29	Negative		Negative
370	R21/77/2021	KNC	GB	2021-10-29	Negative		Negative
371	R21/78/2021	broiler-chicken	JL	2021-11-09	Negative		Negative
372	R21/79/2021	KNC	GB	2021-11-09	Negative		Negative
373	R21/80/2021	broiler-chicken	JL	2021-11-19	Negative		Negative
374	R21/81/2021	broiler-chicken	JL	2021-11-19	Positive	Both	Negative
375	R21/82/2021	KNC	GB	2021-11-19	Negative		Negative
376	R21/83/2021	broiler-duck	GW	2021-11-19	Negative		Negative
377	R21/84/2021	KNC	GB	2021-12-23	Negative		Negative
378	R21/85/2021	broiler-chicken	CC	2021-12-23	Negative		Negative
379	R21/86/2021	broiler-chicken	JL	2021-12-23	Positive	Water rinse	Negative
380	R21/87/2021	broiler-chicken	JL	2021-12-23	Negative		Negative
381	R21/88/2021	broiler-duck	GW	2021-12-23	Negative		Negative
382	R22/1/2022	KNC	GB	2022-02-11	Negative		Negative
383	R22/2/2022	broiler-chicken	GB	2022-02-11	Negative		Negative
384	R22/3/2022	broiler-duck	GW	2022-02-11	Negative		Negative
385	R22/4/2022	broiler-chicken	GB	2022-02-11	Positive	Water rinse	Negative
386	R22/5/2022	broiler-chicken	JL	2022-02-11	Negative		Negative
387	R22/6/2022	broiler-chicken	JL	2022-02-11	Negative		Negative
388	R22/7/2022	KNC	JL	2022-02-11	Negative		Negative
389	R22/8/2022	broiler-chicken	CC	2022-02-11	Negative		Negative
390	R22/9/2022	KNC	JL	2022-02-11	Positive	Tissue homogenate	Negative
391	R22/10/2022	KNC	JL	2022-02-11	Negative		Negative
392	R22/11/2022	KNC	GB	2022-02-11	Negative		Negative
393	R22/12/2022	broiler-chicken	CC	2022-03-18	Positive	Tissue homogenate	Negative
394	R22/13/2022	broiler-chicken	CC	2022-03-18	Negative		Negative
395	R22/14/2022	broiler-chicken	GB	2022-03-18	Positive	Both	Negative
396	R22/15/2022	broiler-chicken	CC	2022-03-18	Positive	Both	Negative
397	R22/16/2022	KNC	GB	2022-03-18	Positive	Both	Negative
398	R22/17/2022	broiler-chicken	JL	2022-03-18	Positive	Both	Negative
399	R22/18/2022	broiler-chicken	JL	2022-03-18	Positive	Both	Negative
400	R22/19/2022	KNC	GB	2022-05-06	Negative		Negative
401	R22/20/2022	broiler-chicken	CC	2022-05-06	Positive	Tissue homogenate	Negative
402	R22/21/2022	broiler-chicken	GB	2022-05-06	Negative		Negative
403	R22/22/2022	KNC	GB	2022-05-06	Negative		Negative
404	R22/23/2022	KNC	JL	2022-05-06	Negative		Negative
405	R22/24/2022	broiler-duck	JL	2022-05-06	Negative		Negative
406	R22/25/2022	broiler-duck	JL	2022-05-06	Negative		Negative
407	R22/26/2022	broiler-duck	GW	2022-05-06	Negative		Negative
408	R22/27/2022	broiler-chicken	CC	2022-06-03	Negative		Negative
409	R22/28/2022	broiler-chicken	JL	2022-06-03	Negative		Negative
410	R22/29/2022	KNC	JL	2022-06-03	Negative		Negative
411	R22/30/2022	KNC	GB	2022-06-03	Negative		Negative
412	R22/31/2022	broiler-chicken	JL	2022-06-03	Negative		Negative
413	R22/32/2022	broiler-chicken	JL	2022-06-03	Negative		Negative
414	R22/33/2022	broiler-chicken	GB	2022-06-03	Negative		Negative
415	R22/34/2022	broiler-chicken	JL	2022-07-23	Negative		Negative
416	R22/35/2022	broiler-chicken	CC	2022-07-23	Negative		Negative
417	R22/36/2022	broiler-chicken	JL	2022-07-23	Negative		Negative
418	R22/37/2022	KNC	GB	2022-07-23	Negative		Negative
419	R22/38/2022	broiler-duck	GW	2022-07-23	Negative		Negative
420	R22/39/2022	broiler-chicken	JL	2022-09-06	Negative		Negative
421	R22/40/2022	broiler-chicken	CC	2022-09-06	Positive	Both	Negative
422	R22/41/2022	broiler-chicken	JL	2022-09-06	Negative		Negative
423	R22/42/2022	broiler-chicken	GG	2022-09-06	Negative		Negative
424	R22/43/2022	broiler-chicken	CC	2022-09-22	Negative		Negative
425	R22/44/2022	KNC	GB	2022-09-22	Negative		Negative
426	R22/45/2022	broiler-chicken	JL	2022-09-22	Negative		Negative
427	R22/46/2022	KNC	JL	2022-09-22	Negative		Negative
428	R22/47/2022	broiler-chicken	CC	2022-09-22	Negative		Negative
429	R22/48/2022	broiler-chicken	JL	2022-10-04	Negative		Negative
430	R22/49/2022	broiler-chicken	GG	2022-10-04	Negative		Negative
431	R22/50/2022	broiler-chicken	CC	2022-10-04	Negative		Negative
432	R22/51/2022	broiler-chicken	GB	2022-10-04	Negative		Negative
433	R22/52/2022	broiler-chicken	GB	2022-10-18	Negative		Negative
434	R22/53/2022	KNC	JL	2022-10-18	Negative		Negative
435	R22/54/2022	broiler-chicken	CC	2022-10-18	Negative		Negative
436	R22/55/2022	KNC	GB	2022-10-18	Negative		Negative
437	R22/56/2022	KNC	JL	2022-10-31	Positive	Both	Negative
438	R22/57/2022	broiler-chicken	JL	2022-10-31	Negative		Negative
439	R22/58/2022	KNC	GB	2022-10-31	Positive	Tissue homogenate	Negative
440	R22/59/2022	broiler-chicken	CC	2022-10-31	Positive	Tissue homogenate	Negative
441	R22/60/2022	broiler-chicken	CC	2022-10-31	Negative		Negative
442	R22/61/2022	KNC	JL	2022-11-14	Negative		Negative
443	R22/62/2022	broiler-chicken	GB	2022-11-14	Negative		Negative
444	R22/63/2022	KNC	GB	2022-11-14	Positive	Tissue homogenate	Negative
445	R22/64/2022	broiler-chicken	JL	2022-11-14	Negative		Negative
446	R22/65/2022	broiler-chicken	GG	2022-11-14	Negative		Negative
447	R22/66/2022	KNC	GB	2022-11-28	Negative		Negative
448	R22/67/2022	KNC	CC	2022-11-28	Negative		Negative
449	R22/68/2022	KNC	JL	2022-11-28	Negative		Negative
450	R22/69/2022	broiler-chicken	JL	2022-11-28	Negative		Negative
451	R22/70/2022	broiler-chicken	CC	2022-11-28	Negative		Negative
452	R22/71/2022	KNC	GB	2022-12-12	Negative		Negative
453	R22/72/2022	broiler-chicken	GB	2022-12-12	Negative		Negative
454	R22/73/2022	KNC	JL	2022-12-12	Negative		Negative
455	R22/74/2022	broiler-chicken	GB	2022-12-12	Negative		Negative
456	R22/75/2022	broiler-chicken	CC	2022-12-12	Negative		Negative
457	R23/1/2023	broiler-chicken	CC	2023-02-05	Negative		Negative
458	R23/2/2023	broiler-chicken	GB	2023-02-05	Negative		Negative
459	R23/3/2023	broiler-chicken	JL	2023-02-05	Positive	Both	Negative
460	R23/4/2023	KNC	JL	2023-02-05	Negative		Negative
461	R23/5/2023	KNC	GB	2023-02-27	Negative		Negative
462	R23/6/2023	KNC	CC	2023-02-27	Negative		Negative
463	R23/7/2023	KNC	JL	2023-02-27	Negative		Negative
464	R23/8/2023	broiler-chicken	JL	2023-02-27	Negative		Negative
465	R23/9/2023	broiler-chicken	CC	2023-02-27	Negative		Negative
466	R23/10/2023	broiler-chicken	JL	2023-03-20	Positive	Tissue homogenate	Negative
467	R23/11/2023	broiler-chicken	JL	2023-03-20	Negative		Positive	Tissue homogenate
468	R23/12/2023	broiler-chicken	CC	2023-03-20	Positive	Tissue homogenate	Positive	Tissue homogenate
469	R23/13/2023	broiler-chicken	JL	2023-03-20	Negative		Negative
470	R23/14/2023	broiler-chicken	JL	2023-03-20	Positive	Both	Positive	Water rinse
471	R23/15/2023	broiler-chicken	CC	2023-05-02	Negative		Negative
472	R23/16/2023	broiler-chicken	JL	2023-05-02	Positive	Tissue homogenate	Negative
473	R23/17/2023	broiler-chicken	GB	2023-05-02	Positive	Tissue homogenate	Negative
474	R23/18/2023	KNC	JL	2023-05-02	Negative		Negative
475	R23/19/2023	broiler-chicken	GG	2023-06-02	Negative		Negative
476	R23/20/2023	broiler-chicken	CC	2023-06-02	Negative		Negative
477	R23/21/2023	broiler-chicken	JL	2023-06-02	Negative		Negative
478	R23/22/2023	KNC	GB	2023-06-02	Negative		Negative
479	R23/23/2023	broiler-chicken	JL	2023-06-02	Negative		Negative
480	R23/24/2023	broiler-chicken	CC	2023-09-05	Negative		Negative
481	R23/25/2023	KNC	JL	2023-09-05	Positive	Tissue homogenate	Negative
482	R23/26/2023	broiler-chicken	JL	2023-09-05	Positive	Tissue homogenate	Negative
483	R23/27/2023	KNC	GB	2023-09-05	Positive	Tissue homogenate	Negative
484	R23/28/2023	broiler-chicken	JL	2023-09-18	Negative		Negative
485	R23/29/2023	broiler-chicken	GG	2023-09-18	Negative		Negative
486	R23/30/2023	broiler-chicken	CC	2023-09-18	Negative		Negative
487	R23/31/2023	broiler-chicken	JL	2023-09-18	Negative		Negative
488	R23/32/2023	broiler-chicken	CC	2023-10-05	Negative		Negative
489	R23/33/2023	KNC	JL	2023-10-05	Negative		Negative
490	R23/34/2023	broiler-chicken	CC	2023-10-05	Negative		Negative
491	R23/35/2023	broiler-chicken	JL	2023-10-05	Negative		Positive	Water rinse
492	R23/36/2023	broiler-chicken	CC	2023-10-19	Negative		Negative
493	R23/37/2023	KNC	GB	2023-10-19	Negative		Negative
494	R23/38/2023	broiler-chicken	GG	2023-10-19	Negative		Negative
495	R23/39/2023	broiler-chicken	JL	2023-10-19	Positive	Tissue homogenate	Negative
496	R23/40/2023	broiler-chicken	JL	2023-10-26	Positive	Tissue homogenate	Negative
497	R23/41/2023	broiler-chicken	GG	2023-10-26	Negative		Negative
498	R23/42/2023	broiler-chicken	GB	2023-10-26	Negative		Negative
499	R23/43/2023	KNC	CC	2023-10-26	Negative		Negative
500	R23/44/2023	KNC	JL	2023-11-10	Negative		Negative
501	R23/45/2023	KNC	JL	2023-11-10	Negative		Negative
502	R23/46/2023	broiler-chicken	GB	2023-11-10	Negative		Negative
503	R23/47/2023	broiler-chicken	GB	2023-11-10	Negative		Negative
504	R23/48/2023	broiler-chicken	JL	2023-11-16	Negative		Negative
505	R23/49/2023	broiler-chicken	JL	2023-11-16	Positive	Tissue homogenate	Negative
506	R23/50/2023	KNC	JL	2023-11-16	Positive	Tissue homogenate	Negative
507	R23/51/2023	KNC	JL	2023-11-16	Negative		Negative
508	R23/52/2023	KNC	JL	2023-12-08	Negative		Negative
509	R23/53/2023	broiler-chicken	JL	2023-12-08	Positive	Water rinse	Negative
510	R23/54/2023	broiler-chicken	GB	2023-12-08	Negative		Negative
511	R23/55/2023	broiler-chicken	GB	2023-12-08	Negative		Negative
aBroiler-chicken = commercial broiler chicken; KNC = Korean native chicken; Broiler-duck = commercially raised broiler duck.
bLocation: Province in which the animal was slaughtered. Abbreviations – GG: Gyeonggi-do; GW: Gangwon-do; CC: Chungcheong-do; JL: Jeolla-do; GB: Gyeongsangbuk-do.
cDate of retail purchase or receipt via delivery service.
dSamples were considered IBV-positive based on virus isolation in embryonated eggs followed by confirmation by qRT-PCR.
dRinse water refers to PBS homogenates collected after manually agitating poultry meat in sterile plastic bags. Tissue homogenate refers to leftover organ tissues (e.g., kidney, lung) collected under sterile conditions from retailed meats.
eSamples were considered NDV-positive based on virus isolation in embryonated eggs followed by hemagglutination assay and confirmation by qRT-PCR

## Sheet: Supp Table 2
Supplementary Table 2. Detection rates of infectious bronchitis virus (IBV) by retail poultry meat type and sample type, 2017–2023.
Year	Prevalence (%) (No. of IBV-positive samplesa/No. of samples)
	total	retail poultry meat type			sample typeb
		broiler-chicken	broiler-duck	KNCc	water rinse	both	leftover tissue
2017	0.24	0.3125	0.2222	0	0.24	N.D.d	N.D.
	(12/50)	(10/32)	(2/9)	(0/9)	(12/50)
2018	0.52	0.5909	0	0	0.44	0.14	0.22
	(26/50)	(26/44)	(0/4)	(0/2)	(22/50)	(7/50)	(11/50)
2019	0.1578	0.1627	0.25	0	0.157895	0	0
	(15/95)	(14/86)	(1/4)	(0/5)	(15/95)	(0/95)	(0/95)
2020	0.2346	0.2771	0	0	0.193878	0.0306122	0.0714286
	(23/98)	(23/83)	(0/4)	(0/11)	(19/98)	(3/98)	(7/98)
2021	0.2045	0.2857	0	0.1666	0.113636	0.0568182	0.147727
	(18/88)	(14/49)	(0/15)	(4/24)	(10/88)	(5/88)	(13/88)
2022	0.1866	0.2	0	0.2	0.106667	0.0933333	0.173333
	(14/75)	(9/45)	(0/5)	(5/25)	(8/75)	(7/75)	(13/75)
2023	0.2545	0.282	N.D.	0.1875	0.0545455	0.0363636	0.236364
	(14/55)	(11/39)		(3/16)	(3/55)	(2/55)	(13/55)
total	0.2387	0.283	0.0731	0.1304	0.174168	0.0469667	0.123644
	(122/511)	(107/378)	(3/41)	(12/92)	(89/511)	(24/511)	(57/461)
aSamples were considered IBV-positive based on virus isolation in embryonated eggs followed by confirmation by qRT-PCR.
dRinse water refers to PBS homogenates collected after manually agitating poultry meat in sterile plastic bags. Tissue homogenate refers to leftover organ tissues (e.g., kidney, lung) collected under sterile conditions from retailed meats. Both indicates that IBV was successfully detected from both the rinse water and tissue homogenate of the same sample.
cKNC=Korean native chicken
dN.D.=Not done

## Sheet: Supp Table 3
Supplementary Table 3. Detection rates of infectious bronchitis virus (IBV) by province of sample production, 2017–2023.
Year	Prevalence (%) (No. of IBV-positive samplesa/No. of samples)
	total	provinceb
		Gyeonggi-do	Gangwon-do	Jeolla-do	Chungcheong-do	Gyeongsangbuk-do	N.A.c
2017	0.24	N.D.d	N.D.	0.2162	0.25	0.4	N.D.
	(12/50)			(8/37)	(2/8)	(2/5)
2018	0.52	0.8	N.D.	0.2692	0.7857	N.D.	N.D.
	(26/50)	(8/10)		(7/26)	(11/14)
2019	0.1578	0.0714	0	0.2333	0.1304	0.1481	N.D.
	(15/95)	(1/14)	(0/1)	(7/30)	(3/23)	(4/27)
2020	0.2346	0.25	0	0.2352	0.3333	0.2105	0
	(23/98)	(3/12)	(0/1)	(12/51)	(4/12)	(4/19)	(0/3)
2021	0.2045	0.1666	0	0.2592	0.2222	0.0909	N.D.
	(18/88)	(1/6)	(0/8)	(14/54)	(2/9)	(1/11)
2022	0.1866	0	0	0.1428	0.2941	0.2173	N.D.
	(14/75)	(0/3)	(0/3)	(4/28)	(5/17)	(5/23)
2023	0.2545	0	N.D.	0.3793	0.0909	0.1818	N.D.
	(14/55)	(0/4)		(11/29)	(1/11)	(2/11)
total	0.2387	0.2653	0	0.247	0.2947	0.1875	0
	(122/511)	(13/49)	(0/13)	(63/255)	(28/95)	(18/96)	(0/3)
aSamples were considered IBV-positive based on virus isolation in embryonated eggs followed by confirmation by qRT-PCR.
bProvince in which the animal was slaughtered. Abbreviations – GG: Gyeonggi-do; GW: Gangwon-do; CC: Chungcheong-do; JL: Jeolla-do; GB: Gyeongsangbuk-do.
cN.A.=Not available
dN.D.=Not done

## Sheet: Supp Table 4
Supplementary Table 4. Monthly detection rates of infectious bronchitis virus (IBV) among retail poultry meat samples collected in South Korea from 2017 to 2023.
Year	Prevalence (%) (No. of IBV-positive samplesa/No. of samples)
	Month
	January	February	March	April	May	June	July	August	September	October	November	December
2017	N.D.b	N.D.	0	0.545455	0.416667	0.0833333	N.D.	N.D.	N.D.	N.D.	N.D.	N.D.
			(0/15)	(6/11)	(5/12)	(1/12)
2018	N.D.	N.D.	0.2	0.5	0.8	0.75	N.D.	N.D.	N.D.	N.D.	N.D.	N.D.
			(4/20)	(3/6)	(16/20)	(3/4)
2019	N.D.	0.117647	0.0833333	0.4375	0.125	N.D.	0.0555556	N.D.	N.D.	N.D.	N.D.	N.D.
		(2/17)	(1/12)	(7/16)	(4/32)		(1/18)
2020	N.D.	0.25	0.1	0.333333	0.2	0.222222	N.D.	0.3125	N.D.	0.375	0.166667	0.2
		(6/24)	(1/10)	(4/12)	(2/10)	(2/9)		(5/16)		(3/8)	(1/6)	(1/5)
2021	0.25	0	0.0625	0.6	0.4	N.D.	N.D.	0.117647	0.25	0.0666667	0.1	0
	(1/4)	(0/1)	(1/16)	(6/10)	(4/10)			(2/17)	(1/4)	(1/15)	(1/10)	(0/5)
2022	N.D.	0.181818	0.857143	N.D.	0.125	0	0	N.D.	0.111111	0.230769	0.25	0.25
		(2/11)	(6/7)		(1/8)	(0/7)	(0/5)		(1/9)	(3/13)	(2/8)	(1/4)
2023	N.D.	0.111111	0.6	N.D.	0.5	0	N.D.	N.D.	0.375	0.166667	0.25	0.25
		(1/9)	(3/5)		(2/4)	(0/5)			(3/8)	(2/12)	(2/8)	(1/4)
total	0.25	0.177419	0.188235	0.472727	0.354167	0.162162	0.0434783	0.212121	0.238095	0.1875	0.166667	0.0869565
	(1/4)	(11/62)	(16/85)	(26/55)	(34/96)	(6/37)	(1/23)	(7/33)	(5/21)	(9/48)	(4/24)	(2/23)
aSamples were considered IBV-positive based on virus isolation in embryonated eggs followed by confirmation by qRT-PCR.
bN.D.=Not done

## Sheet: Supp Table 5
Supplementary Table 5. Metadata of retail chicken samples collected for infecdtious bronchitis virus surveillance in South Korea, 2017-2023
No.	ID	Typea	Locationb	Collection datec	Sample typed	Genotypee	Accession No.
1	R17/16/2017	broiler-chicken	JL	2017-04-05	Rinse water	GI-19	MN199462
2	R17/19/2017	broiler-chicken	GB	2017-04-05	Rinse water	GI-19	MN199463
3	R17/20/2017	broiler-chicken	GB	2017-04-05	Rinse water	GI-19	MK510427
4	R17/21/2017	broiler-chicken	JL	2017-04-20	Rinse water	GI-19	MK510428
5	R17/27/2017	broiler-chicken	JL	2017-05-04	Rinse water	GI-19	MN199464
6	R17/33/2017	broiler-chicken	JL	2017-05-19	Rinse water	GI-19	MK510429
7	R17/34/2017	broiler-chicken	JL	2017-05-19	Rinse water	GI-19	MK510430
8	R17/36/2017	broiler-chicken	CC	2017-05-19	Rinse water	GI-19	MN199465
9	R17/38/2017	broiler-chicken	CC	2017-05-19	Rinse water	GI-19	MK510431
10	R18/9/2018	broiler-chicken	JL	2018-03-23	Rinse water	GI-19	MK510432
11	R18/15/2018	broiler-chicken	JL	2018-03-04	Rinse water	GI-19	MK510433
12	R18/16/2018	broiler-chicken	JL	2018-03-04	Rinse water	GI-19	MK510434
13	R18/23/2018	broiler-chicken	JL	2018-04-17	Rinse water	GI-15	MN199466
14	R18/26/2018	broiler-chicken	JL	2018-04-17	Rinse water	GI-19	MK510436
15	R18/27K/2018	broiler-chicken	GG	2018-05-01	Tissue homogenate	GI-19	MK510437
16	R18/28/2018	broiler-chicken	GG	2018-05-01	Rinse water	GI-19	MK510438
17	R18/32/2018	broiler-chicken	GG	2018-05-01	Rinse water	GI-19	MK510439
18	R18/32K/2018	broiler-chicken	GG	2018-05-01	Rinse water	GI-19	MK510440
19	R18/33/2018	broiler-chicken	CC	2018-05-15	Rinse water	GI-19	MK510441
20	R18/34/2018	broiler-chicken	CC	2018-05-15	Rinse water	GI-19	MK510442
21	R18/34K/2018	broiler-chicken	CC	2018-05-15	Tissue homogenate	GI-19	MK510443
22	R18/36K/2018	broiler-chicken	CC	2018-05-15	Tissue homogenate	GI-19	MK510444
23	R18/37/2018	broiler-chicken	CC	2018-05-15	Rinse water	GI-19	MK510445
24	R18/37L/2018	broiler-chicken	CC	2018-05-15	Tissue homogenate	GI-19	MK510446
25	R18/38/2018	broiler-chicken	CC	2018-05-15	Rinse water	GI-19	MK510447
26	R18/50K/2018	broiler-chicken	GG	2018-06-14	Tissue homogenate	GI-19	MK510448
27	R19/4/2019	broiler-chicken	JL	2019-02-12	Rinse water	GI-19	PV848168
28	R19/25/2019	broiler-duck	JL	2019-03-21	Rinse water	GI-19	PV848169
29	R19/39/2019	broiler-chicken	GG	2019-04-17	Rinse water	GI-19	PV848184
30	R19/40/2019	broiler-chicken	GB	2019-04-17	Rinse water	GI-15	PV848202
31	R19/54/2019	broiler-chicken	JL	2019-05-01	Rinse water	GI-19	PV848173
32	R20/7T/2020	broiler-chicken	CC	2020-02-28	Tissue homogenate	GI-19	PV848167
33	R20/B2T/2020	broiler-chicken	JL	2020-02-28	Tissue homogenate	GI-19	PV848197
34	R20/B3/2020	broiler-chicken	JL	2020-02-28	Rinse water	GI-19	PV848198
35	R20/11T/2020	broiler-chicken	CC	2020-02-28	Tissue homogenate	GI-19	PV848190
36	R20/15T/2020	broiler-chicken	JL	2020-02-28	Tissue homogenate	GI-19	PV848185
37	R20/B7/2020	broiler-chicken	JL	2020-03-31	Rinse water	GI-19	PV848178
38	R20/28/2020	broiler-chicken	GG	2020-04-20	Rinse water	GI-15	PV848205
39	R20/32/2020	broiler-chicken	GB	2020-04-20	Rinse water	GI-19	PV848174
40	R20/B10/2020	broiler-chicken	JL	2020-04-20	Rinse water	GI-19	PV848179
41	R20/43/2020	broiler-chicken	GB	2020-05-19	Rinse water	GI-19	PV848200
42	R20/46/2020	broiler-chicken	JL	2020-06-05	Rinse water	GI-19	PV848180
43	R20/54/2020	broiler-chicken	GG	2020-08-17	Rinse water	GI-19	PV848186
44	R20/62T/2020	broiler-chicken	CC	2020-08-17	Tissue homogenate	GI-19	PV848183
45	R20/B13T/2020	broiler-chicken	JL	2020-08-17	Tissue homogenate	GI-19	PV848181
46	R20/69/2020	broiler-chicken	JL	2020-10-06	Rinse water	GI-15	PV848204
47	R20/70/2020	broiler-chicken	JL	2020-10-06	Rinse water	GI-19	PV848170
48	R20/72/2020	broiler-chicken	GG	2020-10-06	Rinse water	GI-19	PV848188
49	R21/30/2021	broiler-chicken	JL	2021-04-30	Rinse water	GI-19	PV848176
50	R21/31/2021	broiler-chicken	JL	2021-04-30	Rinse water	GI-19	PV848177
51	R21/61/2021	broiler-chicken	JL	2021-09-14	Rinse water	GI-15	PV848206
52	R21/86/2021	broiler-chicken	JL	2021-12-23	Rinse water	GI-19	PV848195
53	R22/4/2022	broiler-chicken	GB	2022-02-11	Rinse water	GI-19	PV848199
54	R22/9T/2022	KNC	JL	2022-02-11	Tissue homogenate	GI-19	PV848191
55	R22/12T/2022	broiler-chicken	CC	2022-03-18	Tissue homogenate	GI-19	PV848171
56	R22/14/2022	broiler-chicken	GB	2022-03-18	Rinse water	GI-15	PV848208
57	R22/15/2022	broiler-chicken	CC	2022-03-18	Rinse water	GI-19	PV848182
58	R22/20T/2022	broiler-chicken	CC	2022-05-06	Tissue homogenate	GI-19	PV848189
59	R22/56/2022	KNC	JL	2022-10-31	Rinse water	GI-19	PV848201
60	R22/59T/2022	broiler-chicken	CC	2022-10-31	Tissue homogenate	GI-19	PV848175
61	R22/63T/2022	KNC	GB	2022-11-14	Tissue homogenate	GI-15	PV848203
62	R23/10T/2023	broiler-chicken	JL	2023-03-20	Tissue homogenate	GI-19	PV848187
63	R23/12T/2023	broiler-chicken	CC	2023-03-20	Tissue homogenate	GI-19	PV848196
64	R23/14/2023	broiler-chicken	JL	2023-03-20	Rinse water	GI-19	PV848166
65	R23/17/2023	broiler-chicken	GB	2023-05-02	Rinse water	GI-19	PV848172
66	R23/25T/2023	KNC	JL	2023-09-05	Tissue homogenate	GI-19	PV848192
67	R23/26T/2023	broiler-chicken	JL	2023-09-05	Tissue homogenate	GI-19	PV848194
68	R23/27T/2023	KNC	GB	2023-09-05	Tissue homogenate	GI-19	PV848193
aBroiler-chicken = commercial broiler chicken; KNC = Korean native chicken; Broiler-duck = commercially raised broiler duck.
bLocation: Province in which the animal was slaughtered. Abbreviations – GG: Gyeonggi-do; GW: Gangwon-do; CC: Chungcheong-do; JL: Jeolla-do; GB: Gyeongsangbuk-do.
cDate of retail purchase or receipt via delivery service.
dRinse water refers to PBS homogenates collected after manually agitating poultry meat in sterile plastic bags. Tissue homogenate refers to leftover organ tissues (e.g., kidney, lung) collected under sterile conditions from retailed meats.
eThe global lineage assignment were conducted according to the S1 phylogeny-based classification system proposed by Valastro et al. (2016).

## Sheet: Supp Table 6
Supplementary table 6. Amino-acid substitutions in S1 hypervariable regions (HVR I–III) detected in infectious bronchitis virus (IBV) GI-19 lineages from Korean retail poultry meats, 2017-2023
		Hypervaariable region I (HVR I)												Hypervaariable region II (HVR II)												Hypervaariable region III (HVR III)
	Amino acid position	38	42	50	56	57	58	59	60	61	63	64	67	91	94	116	117	118	119	122	125	128	129	138	140	279	281	284	288	291	311	314	318	326	328	338	348	364	366	377	379	380
Sub-lineagea	Alignment consensus	X	L	V	T	S	N	A	G	S	S	E	V	A	K	S	S	G	T	I	L	R	D	N	S	T	Q	S	S	H	S	V	S	H	R	S	S	S	K	G	R	A
QX-II	IBV/Korea/R18/16/2018	N	∙	∙	Y	∙	∙	∙	∙	∙	∙	∙	∙	∙	∙	∙	∙	∙	I	∙	Q	∙	∙	∙	∙	∙	∙	T	N	Q	∙	∙	∙	∙	K	∙	∙	N	M	∙	S	∙
	IBV/Korea/R17/38/2017	N	∙	∙	N	N	∙	∙	∙	∙	∙	∙	∙	∙	∙	∙	∙	∙	∙	∙	Q	∙	G	∙	∙	∙	∙	∙	∙	Q	∙	∙	∙	∙	∙	∙	∙	∙	∙	∙	S	∙
	IBV/Korea/R17/34/2017	N	∙	∙	N	N	∙	∙	∙	∙	∙	∙	∙	∙	∙	∙	∙	∙	∙	∙	Q	∙	∙	∙	∙	∙	∙	∙	∙	Q	∙	∙	∙	∙	∙	∙	∙	∙	∙	∙	S	∙
	IBV/Korea/R17/33/2017	N	∙	∙	N	N	∙	∙	∙	∙	∙	G	∙	∙	∙	∙	∙	∙	∙	∙	Q	∙	∙	∙	∙	∙	∙	∙	∙	Q	∙	∙	∙	∙	∙	∙	∙	∙	∙	∙	S	∙
	IBV/Korea/R17/19/2017	K	∙	∙	∙	N	∙	∙	∙	∙	∙	A	∙	∙	∙	∙	∙	∙	∙	L	Q	∙	∙	∙	∙	∙	∙	∙	∙	Q	∙	∙	∙	∙	∙	∙	∙	∙	∙	∙	S	∙
	IBV/Korea/R17/36/2017	K	∙	∙	∙	N	∙	∙	∙	∙	R	∙	∙	∙	∙	∙	∙	∙	∙	∙	Q	∙	∙	∙	∙	∙	∙	∙	∙	Q	∙	∙	∙	∙	∙	∙	∙	∙	∙	∙	S	∙
	IBV/Korea/R17/20/2017	N	∙	L	∙	N	∙	∙	∙	∙	∙	∙	∙	∙	∙	R	T	∙	∙	∙	Q	∙	∙	∙	∙	∙	∙	∙	∙	Q	∙	∙	∙	∙	∙	∙	∙	∙	∙	∙	S	∙
	IBV/Korea/R17/21/2017	N	∙	∙	∙	N	∙	∙	∙	∙	∙	∙	∙	∙	∙	R	∙	∙	∙	∙	Q	∙	∙	∙	∙	∙	∙	∙	∙	Q	∙	∙	∙	∙	∙	∙	∙	∙	∙	∙	S	∙
	IBV/Korea/R17/27/2017	N	∙	∙	∙	N	∙	∙	∙	∙	∙	∙	∙	∙	∙	R	∙	∙	∙	∙	Q	∙	∙	∙	∙	∙	∙	∙	∙	Q	∙	∙	∙	∙	∙	∙	∙	∙	∙	∙	S	∙
	IBV/Korea/R18/50K/2018	N	∙	∙	∙	N	∙	∙	∙	∙	∙	∙	∙	∙	∙	R	∙	∙	∙	∙	Q	∙	∙	∙	∙	∙	∙	∙	∙	Q	∙	∙	∙	∙	∙	∙	∙	∙	∙	∙	S	∙
QX-III	IBV/Korea/R19/4/2019	I	∙	∙	∙	∙	∙	∙	∙	∙	∙	G	∙	∙	∙	∙	∙	∙	∙	∙	∙	∙	∙	∙	∙	∙	∙	∙	∙	∙	∙	∙	∙	∙	∙	∙	∙	∙	∙	∙	∙	∙
	IBV/Korea/R18/15/2018	T	∙	∙	∙	Del	Del	Del	∙	∙	∙	∙	∙	∙	∙	∙	∙	∙	∙	∙	∙	∙	∙	∙	∙	∙	∙	∙	∙	∙	∙	∙	∙	∙	∙	∙	∙	∙	∙	∙	∙	∙
	IBV/Korea/R18/26/2018	T	∙	∙	A	Del	Del	Del	∙	∙	∙	∙	∙	∙	∙	∙	∙	∙	∙	∙	R	∙	∙	∙	∙	∙	∙	∙	∙	∙	∙	∙	∙	∙	∙	∙	∙	∙	∙	∙	∙	∙
	IBV/Korea/R18/9/2018	T	∙	∙	∙	∙	∙	∙	∙	∙	∙	G	∙	∙	∙	∙	∙	∙	∙	∙	∙	∙	∙	∙	∙	∙	∙	∙	∙	∙	∙	∙	∙	∙	∙	∙	∙	∙	∙	∙	∙	∙
	IBV/Korea/R18/33/2018	T	∙	∙	∙	Del	Del	Del	Del	∙		∙	∙	∙	∙	∙	∙	∙	∙	∙	∙	∙	∙	∙	∙	∙	∙	∙	∙	∙	∙	∙	∙	∙	∙	∙	∙	∙	∙	∙	∙	∙
	IBV/Korea/R18/34/2018	T	∙	∙	∙	∙	∙	∙	∙	∙	∙	A	∙	∙	∙	∙	∙	∙	∙	∙	∙	∙	∙	∙	∙	∙	∙	∙	∙	∙	∙	∙	∙	∙	∙	∙	∙	∙	∙	∙	∙	∙
	IBV/Korea/R18/34K/2018	T	∙	∙	∙	∙	∙	∙	∙	∙	∙	A	∙	∙	∙	∙	∙	∙	∙	∙	∙	∙	∙	∙	∙	∙	∙	∙	∙	∙	∙	∙	∙	∙	∙	∙	∙	∙	∙	∙	∙	∙
	IBV/Korea/R18/36K/2018	T	P	∙	∙	N	∙	∙	∙	∙	∙	∙	∙	∙	∙	∙	∙	∙	∙	∙	Q	∙	∙	∙	∙	∙	∙	∙	∙	∙	∙	∙	N	∙	∙	∙	∙	∙	∙	∙	∙	∙
	IBV/Korea/R18/38/2018	T	∙	∙	∙	∙	∙	∙	∙	∙	∙	G	∙	∙	∙	∙	∙	∙	∙	∙	Q	∙	∙	∙	∙	∙	∙	∙	∙	∙	∙	∙	N	∙	∙	∙	∙	∙	∙	∙	∙	∙
	IBV/Korea/R18/37L/2018	T	∙	∙	∙	∙	∙	∙	∙	∙	∙	G	∙	∙	∙	∙	∙	∙	∙	∙	Q	∙	∙	∙	∙	∙	∙	∙	∙	∙	∙	∙	N	∙	∙	∙	∙	∙	∙	∙	∙	∙
	IBV/Korea/R18/37/2018	T	∙	∙	∙	∙	∙	∙	∙	∙	∙	G	∙	∙	∙	∙	∙	∙	∙	∙	Q	∙	∙	∙	∙	∙	∙	∙	∙	∙	∙	∙	∙	∙	∙	∙	∙	∙	∙	∙	∙	∙
	IBV/Korea/R19/25/2019	T	∙	∙	∙	D	∙	∙	∙	∙	∙	V	∙	∙	∙	∙	∙	∙	∙	∙	∙	∙	∙	∙	∙	∙	∙	∙	∙	∙	∙	∙	∙	∙	M	∙	∙	∙	R	∙	∙	∙
	IBV/Korea/R18/27K/2018	T	∙	∙	∙	N	∙	∙	∙	∙	∙	∙	∙	∙	∙	∙	∙	∙	∙	∙	∙	∙	∙	∙	∙	∙	∙	∙	∙	∙	∙	∙	∙	∙	∙	∙	∙	∙	R	∙	∙	∙
	IBV/Korea/R18/28/2018	T	∙	∙	∙	N	∙	∙	∙	∙	∙	∙	∙	∙	∙	∙	∙	∙	∙	∙	∙	∙	∙	∙	∙	∙	∙	∙	∙	∙	∙	∙	∙	∙	∙	∙	∙	∙	R	∙	∙	∙
	IBV/Korea/R18/32/2018	T	∙	∙	∙	N	∙	∙	∙	∙	∙	∙	∙	∙	∙	∙	∙	∙	∙	∙	∙	∙	∙	∙	∙	∙	∙	∙	∙	∙	∙	∙	∙	∙	∙	∙	∙	∙	R	∙	∙	∙
	IBV/Korea/R18/32K/2018	T	∙	∙	∙	∙	∙	∙	∙	∙	∙	∙	∙	∙	∙	∙	∙	∙	∙	∙	∙	∙	∙	∙	∙	∙	∙	∙	∙	∙	∙	∙	∙	∙	∙	∙	∙	∙	R	∙	∙	∙
QX-IV	IBV/Korea/R22/12T/2022	S	∙	∙	∙	∙	∙	∙	∙	∙	∙	∙	∙	∙	∙	∙	∙	∙	A	∙	∙	∙	∙	∙	A	∙	∙	∙	∙	∙	∙	∙	∙	∙	T	∙	∙	∙	R	∙	∙	∙
	IBV/Korea/R23/17/2023	S	∙	∙	∙	∙	∙	∙	∙	∙	∙	∙	∙	∙	∙	∙	∙	∙	∙	∙	∙	∙	G	∙	∙	∙	∙	∙	∙	∙	∙	∙	∙	∙	T	∙	∙	∙	R	∙	∙	∙
	IBV/Korea/R20/70/2020	S	∙	∙	∙	∙	∙	∙	∙	∙	G	∙	∙	∙	∙	∙	∙	∙	A	∙	∙	∙	∙	∙	∙	∙	∙	∙	∙	∙	∙	A	∙	∙	K	∙	∙	∙	∙	∙	∙	∙
	IBV/Korea/R19/54/2019	S	∙	∙	∙	∙	∙	∙	∙	∙	∙	∙	I	∙	∙	∙	∙	∙	A	∙	∙	S	G	∙	∙	∙	∙	∙	∙	∙	∙	∙	∙	∙	M	∙	∙	∙	R	∙	∙	∙
	IBV/Korea/R20/32/2020	S	∙	∙	∙	∙	∙	∙	Del	F	∙	∙	∙	∙	∙	∙	∙	∙	∙	∙	∙	∙	∙	∙	∙	∙	∙	∙	∙	∙	∙	∙	∙	∙	T	∙	∙	∙	∙	∙	∙	∙
	IBV/Korea/R20/B7/2020	S	∙	∙	∙	∙	∙	∙	∙	∙	∙	∙	∙	∙	∙	∙	∙	∙	∙	∙	∙	∙	∙	∙	F	∙	∙	∙	∙	∙	∙	∙	∙	∙	T	∙	∙	∙	∙	∙	∙	∙
	IBV/Korea/R20/B10/2020	S	∙	∙	∙	∙	∙	∙	∙	∙	∙	G	∙	∙	N	∙	∙	S	∙	∙	∙	∙	∙	∙	∙	∙	∙	∙	∙	∙	∙	∙	∙	∙	T	∙	∙	∙	∙	∙	∙	∙
	IBV/Korea/R21/30/2021	R	∙	∙	∙	N	∙	∙	∙	∙	∙	∙	∙	∙	∙	∙	∙	∙	∙	∙	∙	∙	∙	∙	∙	∙	∙	∙	∙	∙	∙	∙	∙	∙	T	∙	∙	∙	∙	V	∙	∙
	IBV/Korea/R21/31/2021	R	∙	∙	∙	N	∙	∙	∙	∙	∙	∙	∙	∙	∙	∙	∙	∙	∙	∙	∙	∙	∙	∙	∙	∙	∙	∙	∙	∙	∙	∙	∙	∙	T	∙	∙	∙	∙	∙	∙	∙
	IBV/Korea/R22/59T/2022	N	∙	∙	N	∙	∙	∙	∙	∙	∙	G	∙	∙	∙	∙	∙	S	∙	∙	∙	∙	∙	∙	A	∙	∙	∙	∙	∙	R	∙	∙	∙	T	∙	∙	∙	∙	∙	∙	∙
	IBV/Korea/R20/46/2020	I	∙	∙	∙	∙	∙	∙	∙	∙	∙	∙	I	∙	∙	∙	∙	∙	∙	∙	∙	∙	∙	∙	∙	∙	∙	∙	∙	∙	∙	∙	∙	∙	T	∙	∙	∙	∙	∙	∙	∙
	IBV/Korea/R20/B13T/2020	I	∙	∙	∙	∙	∙	∙	∙	∙	∙	∙	∙	∙	∙	∙	∙	R	∙	∙	∙	∙	∙	∙	∙	∙	∙	∙	∙	∙	∙	∙	∙	∙	T	∙	∙	∙	∙	∙	∙	∙
	IBV/Korea/R22/15/2022	S	∙	∙	∙	∙	∙	∙	∙	∙	∙	∙	∙	∙	∙	∙	∙	∙	∙	∙	∙	∙	∙	∙	∙	∙	∙	∙	∙	∙	∙	∙	∙	∙	T	∙	∙	∙	∙	∙	∙	∙
	IBV/Korea/R20/54/2020	S	∙	∙	∙	∙	∙	∙	∙	∙	∙	∙	∙	∙	∙	∙	∙	A	∙	∙	∙	∙	∙	∙	∙	∙	∙	∙	∙	∙	∙	∙	∙	∙	T	∙	∙	∙	∙	∙	∙	∙
	IBV/Korea/R20/15T/2020	S	∙	∙	∙	∙	∙	∙	∙	∙	∙	∙	∙	∙	∙	∙	∙	S	∙	∙	∙	∙	∙	∙	∙	∙	∙	∙	∙	∙	∙	∙	∙	∙	T	∙	∙	∙	∙	∙	∙	∙
	IBV/Korea/R20/62T/2020	S	∙	∙	∙	∙	∙	∙	∙	∙	∙	∙	∙	∙	∙	∙	∙	∙	∙	∙	∙	∙	∙	∙	∙	∙	∙	∙	∙	∙	∙	∙	∙	∙	T	∙	∙	∙	∙	∙	∙	∙
	IBV/Korea/R19/39/2019	S	∙	∙	∙	∙	∙	∙	∙	∙	∙	∙	∙	∙	∙	∙	∙	∙	∙	∙	∙	∙	H	∙	∙	∙	∙	∙	∙	∙	∙	∙	∙	∙	T	∙	∙	∙	∙	∙	∙	∙
QX-new	IBV/Korea/R20/7T/2020	T	∙	∙	∙	N	∙	∙	∙	∙	∙	∙	∙	V	∙	∙	∙	∙	∙	∙	Q	∙	∙	S	∙	N	K	∙	∙	∙	∙	∙	∙	∙	M	∙	∙	∙	R	∙	∙	∙
	IBV/Korea/R20/72/2020	N	∙	∙	∙	∙	∙	∙	∙	∙	∙	∙	∙	∙	∙	∙	∙	∙	∙	∙	M	∙	∙	∙	∙	N	∙	∙	N	∙	∙	∙	∙	∙	∙	N	∙	∙	∙	∙	∙	V
	IBV/Korea/R23/10T/2023	N	∙	∙	∙	∙	∙	∙	∙	∙	∙	∙	∙	∙	∙	∙	∙	∙	∙	∙	M	∙	∙	∙	∙	N	∙	∙	N	∙	∙	∙	∙	∙	G	∙	A	∙	∙	∙	∙	∙
	IBV/Korea/R22/20T/2022	N	∙	∙	∙	∙	∙	∙	∙	∙	∙	∙	I	∙	∙	∙	∙	∙	∙	∙	M	∙	∙	∙	∙	N	∙	∙	N	∙	∙	∙	∙	Y	∙	N	∙	∙	∙	∙	∙	V
aSub-lineages were delineated by clustering in the S1 maximum-likelihood phylogeny (RAxML; GTR+Γ; 1,000 bootstrap replicates; bootstrap values <70% omitted).
